# Supplementary material for: B-Cell Epitope Mapping of the Plasmodium falciparum Malaria Vaccine Candidate GMZ2.6c in a Naturally Exposed Population of the Brazilian Amazon
Source: Vaccines (Basel). 2023 Feb 15;11(2):446. doi: 10.3390/vaccines11020446 (PMC9966924; doi:10.3390/vaccines11020446)
Supplement: Supplementary file 1 [file vaccines-11-00446-s001.zip]

Archive with 1 entries (1 files):
- vaccines-2180832-SI.pdf
